# Supplementary material for: An ecological analysis of snakes captured by C.J.P. Ionides in eastern Africa in the mid-1900s
Source: Sci Rep. 2020 Mar 20;10:5096. doi: 10.1038/s41598-020-61974-4 (PMC7083826; doi:10.1038/s41598-020-61974-4)
Supplement: Supplementary file 2 — Supplementary information2. [file 41598_2020_61974_MOESM2_ESM.xlsx]

## Sheet: Ionides data 30 Aug 2019
species	date	day	month	year	life stage	life stage as ordinal	sex	size notes	capture time	capture AM-PM	height above ground (ft)	above, below, on ground	capture notes	location
Bitis nasicornis	21/08/1954	21	August	1954	adult	4	m	very large	afternoon	PM		on ground	taken under big log in afternoon	Mayala, Ituri Forest, Belgian Congo
Bitis nasicornis	22/08/1954	22	August	1954	adult	4	m					on ground	taken in grass near a stream in the forest	Mayala, Ituri Forest, Belgian Congo
Bitis nasicornis	30/08/1954	30	August	1954	adult	4	f		evening	PM		on ground	taken in grass on the edge of the village in the evening	Mayala, Ituri Forest, Belgian Congo
Bitis nasicornis	31/08/1954	31	August	1954	adult	4	f		evening	PM		on ground	taken in grass on the edge of the village in the evening	Mayala, Ituri Forest, Belgian Congo
Bitis nasicornis	31/08/1954	31	August	1954	adult	4	f		evening	PM		on ground	taken in grass on the edge of the village in the evening	Mayala, Ituri Forest, Belgian Congo
Bitis nasicornis	16/08/1954	16	August	1954	half-grown	2	f		morning	AM		water	taken in forest in morning	Epulu, Ituri Forest, Belgian Congo
Bitis nasicornis	01/09/1954	1	September	1954	adult	4	m		evening	PM		on ground	taken in grass on the edge of the village in the evening	Mayala, Ituri Forest, Belgian Congo
Bitis nasicornis	06/09/1954	6	September	1954	adult	4	m		1500	PM	6	above ground	taken 6ft up in fork of tree in forest	Mayala, Ituri Forest, Belgian Congo
Bitis nasicornis	08/09/1954	8	September	1954	adult	4	m		1830	PM			taken on the dge of the forest near the Pygmy village	Mayala, Ituri Forest, Belgian Congo
Bitis nasicornis	11/09/1954	11	September	1954	adult	4	m	very large	1200	PM			taken in the forest	Mayala, Ituri Forest, Belgian Congo
Bitis nasicornis	01/09/1954	1	September	1954	fair-sized	3	f		evening	PM		on ground	taken in grass on the edge of the village in the evening	Mayala, Ituri Forest, Belgian Congo
Bitis nasicornis	06/10/1959	6	October	1959	adult	4	f		945	AM	6	above ground	taken about 6ft above ground in a thicket	Kakamega Forest, Kakamega County, Kenya
Bitis nasicornis	06/10/1959	6	October	1959	adult	4	m		915	AM	7	above ground	taken about 7ft above ground in a thicket	Kakamega Forest, Kakamega County, Kenya
Bitis nasicornis	06/10/1959	6	October	1959	adult	4	f	very large	1330	PM		on ground	taken in thick reeds	Kakamega Forest, Kakamega County, Kenya
Bitis nasicornis	11/10/1959	11	October	1959	adult	4	f	very large	930	AM		on ground	taken in dense undergrowth	Kakamega Forest, Kakamega County, Kenya
Bitis nasicornis	12/10/1959	12	October	1959	adult	4	f	large	1300	PM		on ground	taken in matted grass	Kakamega Forest, Kakamega County, Kenya
Bitis nasicornis	02/10/1959	2	October	1959	fair-sized	3	f		1145	AM		above ground	taken in a bush in a thicket about 5ft above ground	Kakamega Forest, Kakamega County, Kenya
Bitis nasicornis	12/09/1959	12	September	1959	adult	4	m		1000	AM		above ground	taken in a bush about 4ft above the ground	Kakamega Forest, Kakamega County, Kenya
Bitis nasicornis	15/09/1959	15	September	1959	adult	4	f		1300	PM		on ground	taken in thick stuff under a bush	Kakamega Forest, Kakamega County, Kenya
Bitis nasicornis	16/09/1959	16	September	1959	adult	4	f		1230	PM		on ground	taken under a heap of rubbish in a ??	Kakamega Forest, Kakamega County, Kenya
Bitis nasicornis	18/09/1959	18	September	1959	adult	4	f		1130	AM		above ground	taken in a bush	Kakamega Forest, Kakamega County, Kenya
Bitis nasicornis	28/09/1959	28	September	1959	adult	4	f	large	900	AM		on ground	taken in a dense heap of rotting rubbish	Kakamega Forest, Kakamega County, Kenya
Bitis nasicornis	29/09/1959	29	September	1959	adult	4	f		845	AM		on ground	taken in undergrowth	Kakamega Forest, Kakamega County, Kenya
Bitis nasicornis	10/09/1959	10	September	1959	juvenile	1	f		1030	AM	6	above ground	taken coiled up about 6ft of ground in forest	Kakamega Forest, Kakamega County, Kenya
Bitis nasicornis	30/08/1961	30	August	1961	adult	4	m		1300	PM		on ground	taken under a bush	Kakamega Forest, Kakamega County, Kenya
Bitis nasicornis	29/08/1961	29	August	1961	half-grown	2	m		1800	PM	6	above ground	taken about 6ft up in a bush	Kakamega Forest, Kakamega County, Kenya
Bitis nasicornis	02/10/1961	2	October	1961	adult	4	f	very large	1510	PM		on ground	taken in dense grass	Kakamega Forest, Kakamega County, Kenya
Bitis nasicornis	05/10/1961	5	October	1961	adult	4	f	large	1200	PM	4	above ground	taken about 4ft up in a thicket	Kakamega Forest, Kakamega County, Kenya
Bitis nasicornis	09/10/1961	9	October	1961	adult	4	m		1410	PM		on ground	taken under a log in a dense riverine thicket	Kakamega Forest, Kakamega County, Kenya
Bitis nasicornis	14/10/1961	14	October	1961	adult	4	m		1610	PM	4	above ground	taken about 4ft up in a thicket	Kakamega Forest, Kakamega County, Kenya
Bitis nasicornis	14/10/1961	14	October	1961	adult	4	m		900	AM		above ground	taken in a very dense thicket	Kakamega Forest, Kakamega County, Kenya
Bitis nasicornis	14/10/1961	14	October	1961	adult	4	f	large	1630	PM		above ground	taken in small thick bush	Kakamega Forest, Kakamega County, Kenya
Bitis nasicornis	20/10/1961	20	October	1961	adult	4	f		1400	PM		on ground	taken in short grass near a thicket	Kakamega Forest, Kakamega County, Kenya
Bitis nasicornis	24/10/1961	24	October	1961	adult	4	f	very large	1250	PM		on ground	taken under dead grass in a valley	Kakamega Forest, Kakamega County, Kenya
Bitis nasicornis	13/10/1961	13	October	1961	fair-sized	3	m		1000	AM		above ground	taken in a small bush	Kakamega Forest, Kakamega County, Kenya
Bitis nasicornis	14/10/1961	14	October	1961	fair-sized	3	f		1440	PM	5	above ground	taken about 5ft up in a thicket	Kakamega Forest, Kakamega County, Kenya
Bitis nasicornis	03/10/1961	3	October	1961	half-grown	2	f		1400	PM	4	above ground	taken about 4ft up in a thicket	Kakamega Forest, Kakamega County, Kenya
Bitis nasicornis	14/10/1961	14	October	1961	half-grown	2	m		945	AM	7	above ground	taken about 7ft up in a thicket	Kakamega Forest, Kakamega County, Kenya
Bitis nasicornis	14/10/1961	14	October	1961	half-grown	2	m		1530	PM		on ground	taken on the ground in a thicket	Kakamega Forest, Kakamega County, Kenya
Bitis nasicornis	20/10/1961	20	October	1961	half-grown	2	m		1500	PM		above ground	taken in a small bush	Kakamega Forest, Kakamega County, Kenya
Bitis nasicornis	04/10/1961	4	October	1961	juvenile	1	f		1840	PM		on ground	taken in short grass by the side of the ?? road	Kakamega Forest, Kakamega County, Kenya
Bitis nasicornis	11/10/1961	11	October	1961	juvenile	1	m		950	AM		above ground	taken in a clump of foot high grass	Kakamega Forest, Kakamega County, Kenya
Bitis nasicornis	20/10/1961	20	October	1961	juvenile	1	f		1340	PM	1	above ground	taken in a patch of foot high grass	Kakamega Forest, Kakamega County, Kenya
Bitis nasicornis	02/09/1961	2	September	1961	adult	4	m		1400	PM		on ground	taken in dense longish grass	Kakamega Forest, Kakamega County, Kenya
Bitis nasicornis	05/09/1961	5	September	1961	adult	4	m		1730	PM	7	above ground	taken about 7ft up in a dense thicket	Kakamega Forest, Kakamega County, Kenya
Bitis nasicornis	11/09/1961	11	September	1961	adult	4	f		1345	PM		on ground	taken in undergrowth in forest	Kakamega Forest, Kakamega County, Kenya
Bitis nasicornis	20/09/1961	20	September	1961	adult	4	f	very large	1310	PM		on ground	taken under a log in a thicket	Kakamega Forest, Kakamega County, Kenya
Bitis nasicornis	21/09/1961	21	September	1961	adult	4	f	very large	1015	AM		on ground	taken on the ground in a thicket	Kakamega Forest, Kakamega County, Kenya
Bitis nasicornis	28/09/1961	28	September	1961	adult	4	f		1500	PM	1	above ground	taken coiled up in foot-high grass	Kakamega Forest, Kakamega County, Kenya
Bitis nasicornis	29/09/1961	29	September	1961	adult	4	f		1645	PM		on ground	taken among "Canna" lilies in a flower bed	Kakamega Forest, Kakamega County, Kenya
Bitis nasicornis	29/09/1961	29	September	1961	adult	4	m		1030	AM		on ground	taken on the ground in a ?? thicket	Kakamega Forest, Kakamega County, Kenya
Bitis nasicornis	07/09/1961	7	September	1961	fair-sized	3	m		1340	PM	6	above ground	taken about 6ft up in a sapling in riverine thicket	Kakamega Forest, Kakamega County, Kenya
Bitis nasicornis	08/09/1961	8	September	1961	fair-sized	3	f		1400	PM	3	above ground	taken about 3ft off the ground in riverine thicket	Kakamega Forest, Kakamega County, Kenya
Bitis nasicornis	08/09/1961	8	September	1961	fair-sized	3	f		1410	PM		above ground	taken coiled up on a tree stump in a patch of forest	Kakamega Forest, Kakamega County, Kenya
Bitis nasicornis	09/09/1961	9	September	1961	fair-sized	3	m		1450	PM		above ground	taken in a bush by a stream	Kakamega Forest, Kakamega County, Kenya
Bitis nasicornis	15/09/1961	15	September	1961	fair-sized	3	m		930	AM	3	above ground	taken about 3ft above ground in riverine thicket	Kakamega Forest, Kakamega County, Kenya
Bitis nasicornis	17/09/1961	17	September	1961	fair-sized	3	f		1530	PM		above ground	taken in small dense bush	Kakamega Forest, Kakamega County, Kenya
Bitis nasicornis	18/09/1961	18	September	1961	fair-sized	3	m		1240	PM	4	above ground	taken about 4ft up in thick hedge	Kakamega Forest, Kakamega County, Kenya
Bitis nasicornis	22/09/1961	22	September	1961	fair-sized	3	m		1130	AM	5	above ground	taken about 5ft up in riverine thicket	Kakamega Forest, Kakamega County, Kenya
Bitis nasicornis	22/09/1961	22	September	1961	fair-sized	3	m		1215	PM		on ground	taken on the ground under bush	Kakamega Forest, Kakamega County, Kenya
Bitis nasicornis	30/09/1961	30	September	1961	fair-sized	3	f		1130	AM		on ground	taken in shortish grass in a valley	Kakamega Forest, Kakamega County, Kenya
Bitis nasicornis	20/09/1961	20	September	1961	half-grown	2	f		1045	AM		above ground	taken in a thicket	Kakamega Forest, Kakamega County, Kenya
Bitis nasicornis	30/10/1963	31	October	1963			f		1230	PM	8	above ground	taken about 8ft up in riverine thicket	Kakamega Forest, Kakamega County, Kenya
Bitis nasicornis	02/10/1963	2	October	1963	adult	4	f		1400	PM	9	above ground	taken about 9ft up in a thicket	Kakamega Forest, Kakamega County, Kenya
Bitis nasicornis	10/10/1963	10	October	1963	adult	4	f	large	1350	PM		above ground	taken in a dense bush	Kakamega Forest, Kakamega County, Kenya
Bitis nasicornis	10/10/1963	10	October	1963	adult	4	f		1505	PM		above ground	taken in a dense bush	Kakamega Forest, Kakamega County, Kenya
Bitis nasicornis	14/10/1963	14	October	1963	adult	4	f		1745	PM		above ground	taken in a dense bush	Kakamega Forest, Kakamega County, Kenya
Bitis nasicornis	18/10/1963	18	October	1963	adult	4	f	large	1720	PM		on ground	taken in undergrowth	Kakamega Forest, Kakamega County, Kenya
Bitis nasicornis	22/10/1963	22	October	1963	fair-sized	3	m		1410	PM	6	above ground	taken about 6ft up in a thicket	Kakamega Forest, Kakamega County, Kenya
Bitis nasicornis	13/10/1963	13	October	1963	half-grown	2	f		1010	AM	1.5	above ground	taken about 1ft 6 inches up in undergrowth	Kakamega Forest, Kakamega County, Kenya
Bitis nasicornis	08/10/1963	8	October	1963	juvenile	1	f	??	1430	PM		on ground	taken in a tuft of shortish grass	Kakamega Forest, Kakamega County, Kenya
Bitis nasicornis	12/10/1963	12	October	1963	juvenile	1	m		1045	AM		above ground	taken in a dense bush	Kakamega Forest, Kakamega County, Kenya
Bitis nasicornis	28/09/1963	28	September	1963	adult	4	m		910	AM		above ground	taken in a bush	Kakamega Forest, Kakamega County, Kenya
Bitis nasicornis	28/09/1963	28	September	1963	adult	4	f		900	AM		on ground	taken in dense undergrowth	Kakamega Forest, Kakamega County, Kenya
Bitis nasicornis	29/09/1963	29	September	1963	adult	4	f		1140	AM	10	above ground	taken 10ft up tree among campers	Kakamega Forest, Kakamega County, Kenya
Bitis nasicornis	29/09/1963	29	September	1963	adult	4	m		950	AM	7	above ground	taken about 7ft up in undergrowth	Kakamega Forest, Kakamega County, Kenya
Bitis nasicornis	30/09/1963	30	September	1963	half-grown	2	f		1245	PM	4	above ground	taken about 4ft up in a bush	Kakamega Forest, Kakamega County, Kenya
Naja annulata stormsi	20/4/56	20	April	1956	adult	4	f		930	AM		on ground	taken under lower platform of Power House Pier	Kigoma Boma, Tanzania
Naja annulata stormsi	05/07/1956	5	July	1956	juvenile	1	f		1000	AM		water	taken with a hand net in water from ?? near rocky shore	Karema, Mpanda, Tanzania
Naja annulata stormsi	05/07/1956	5	July	1956	juvenile	1	m		930	AM		water	taken with a hand net in water from ?? near rocky shore	Karema, Mpanda, Tanzania
Naja annulata stormsi	02/06/1956	2	June	1956	adult	4	m		1800	PM		water	taken as his head emerged from hole in concrete in very shallow water	Kigoma Boma, Tanzania
Naja annulata stormsi	01/06/1956	1	June	1956	fair-sized	3	m		1800	PM		below ground	taken on emerging from crevice in semi-submerged sandbags	Kigoma Boma, Tanzania
Naja annulata stormsi	28/06/1956	28	June	1956	juvenile	1	f		900	AM		water	taken with a hand net in water from ?? near rocky shore	Karema, Mpanda, Tanzania
Naja annulata stormsi	23/5/56	23	May	1956	adult	4	f		930	AM		on ground	taken on a rock as she was swallowing a large fish	Kalalangabo, Kigoma, Tanzania
Naja annulata stormsi	25/05/1956	25	May	1956	adult	4	m		1730	PM		water	taken in deep water by "Liemba" Pier emerging from submerged sandbags	Kigoma Boma, Tanzania
Naja annulata stormsi	16/08/1958	16	August	1958	adult	4	f		1700	PM		water	taken among rocks in shallow water	Mpulungu, Northern Rhodesia
Naja annulata stormsi	17/08/1958	17	August	1958	adult	4	f		1700	PM		water	taken among rocks in shallow water	Mpulungu, Northern Rhodesia
Naja annulata stormsi	17/08/1958	17	August	1958	adult	4	f		1715	PM		water	taken among rocks in shallow water	Mpulungu, Northern Rhodesia
Naja annulata stormsi	17/08/1958	17	August	1958	adult	4	f		1730	PM		water	taken among rocks in shallow water	Mpulungu, Northern Rhodesia
Naja annulata stormsi	17/08/1958	17	August	1958	adult	4	f	very large	1800	PM		water	taken among rocks in shallow water	Mpulungu, Northern Rhodesia
Naja annulata stormsi	18/08/1958	18	August	1958	adult	4	m		1700	PM		water	taken among rocks in shallow water	Mpulungu, Northern Rhodesia
Naja annulata stormsi	18/08/1958	18	August	1958	adult	4	m	large	1715	PM		water	taken among rocks in shallow water	Mpulungu, Northern Rhodesia
Naja annulata stormsi	18/08/1958	18	August	1958	adult	4	m	large	1730	PM		water	taken among rocks in shallow water	Mpulungu, Northern Rhodesia
Naja annulata stormsi	18/08/1958	18	August	1958	adult	4	m	very large	730	AM		water	taken basking on rocks half out of the water	Mpulungu, Northern Rhodesia
Naja annulata stormsi	20/08/1958	20	August	1958	adult	4	f	very large	1630	PM		water	taken among rocks in shallow water	Mpulungu, Northern Rhodesia
Naja annulata stormsi	20/08/1958	20	August	1958	adult	4	m		1645	PM		water	taken among rocks in shallow water	Mpulungu, Northern Rhodesia
Naja annulata stormsi	20/08/1958	20	August	1958	adult	4	m		1700	PM		water	taken among rocks in shallow water	Mpulungu, Northern Rhodesia
Naja annulata stormsi	20/08/1958	20	August	1958	adult	4	f	very large	1800	PM		water	taken among rocks in shallow water	Mpulungu, Northern Rhodesia
Naja annulata stormsi	21/08/1958	21	August	1958	adult	4	f	very large	1630	PM		water	taken among rocks in shallow water	Mpulungu, Northern Rhodesia
Naja annulata stormsi	21/08/1958	21	August	1958	adult	4	f	very large	1700	PM		water	taken among rocks in shallow water	Mpulungu, Northern Rhodesia
Naja annulata stormsi	21/08/1958	21	August	1958	adult	4	m	large	1715	PM		water	taken among rocks in shallow water	Mpulungu, Northern Rhodesia
Naja annulata stormsi	21/08/1958	21	August	1958	adult	4	m		1730	PM		water	taken among rocks in shallow water	Mpulungu, Northern Rhodesia
Naja annulata stormsi	23/08/1958	23	August	1958	adult	4	m		1730	PM		water	taken among rocks in shallow water	Mpulungu, Northern Rhodesia
Naja annulata stormsi	24/08/1958	24	August	1958	adult	4	m		1700	PM		water	taken among rocks in shallow water, damaged by rocks	Mpulungu, Northern Rhodesia
Naja annulata stormsi	26/08/1958	26	August	1958	adult	4	m	large	1700	PM		water	taken among rocks in shallow water	Mpulungu, Northern Rhodesia
Naja annulata stormsi	26/08/1958	26	August	1958	adult	4	m		1730	PM		water	taken basking on rocks half out of the water	Mpulungu, Northern Rhodesia
Naja annulata stormsi	27/08/1958	27	August	1958	adult	4	m	large	1630	PM		water	taken in shallow water near the rocks	Mpulungu, Northern Rhodesia
Naja annulata stormsi	27/08/1958	27	August	1958	adult	4	m	large	1700	PM		water	taken in shallow water near the rocks	Mpulungu, Northern Rhodesia
Naja annulata stormsi	27/08/1958	27	August	1958	adult	4	f	large	1730	PM		water	taken in shallow water near the rocks	Mpulungu, Northern Rhodesia
Naja annulata stormsi	18/08/1958	18	August	1958	juvenile	1	f		1630	PM		water	taken among rocks in shallow water	Mpulungu, Northern Rhodesia
Naja annulata stormsi	01/08/1960	1	August	1960	adult	4	f	very large	1545	PM		water	taken among rocks in shallow water	Mpulungu, Northern Rhodesia
Naja annulata stormsi	01/08/1960	1	August	1960	adult	4	m		1600	PM		water	taken among rocks in shallow water	Mpulungu, Northern Rhodesia
Naja annulata stormsi	01/08/1960	1	August	1960	adult	4	f		800	AM		water	taken among rocks in shallow water	Mpulungu, Northern Rhodesia
Naja annulata stormsi	01/08/1960	1	August	1960	adult	4	m		1645	PM		water	taken among rocks in very shallow water after a hard struggle	Mpulungu, Northern Rhodesia
Naja annulata stormsi	02/08/1960	2	August	1960	adult	4	f	large	1400	PM		water	taken among rocks in shallow water	Mpulungu, Northern Rhodesia
Naja annulata stormsi	02/08/1960	2	August	1960	adult	4	f	large	1700	PM		water	taken among rocks in shallow water	Mpulungu, Northern Rhodesia
Naja annulata stormsi	03/08/1960	3	August	1960	adult	4	m		1710	PM		water	taken when emerging from rocks in fairly deepish water	Mpulungu, Northern Rhodesia
Naja annulata stormsi	01/08/1960	1	August	1960	half-grown	2	f		915	AM		water	taken among rocks in shallow water	Mpulungu, Northern Rhodesia
Naja annulata stormsi	22/07/1960	22	July	1960	adult	4	f		1540	PM		water	taken among rocks barely submerged	Mpulungu, Northern Rhodesia
Naja annulata stormsi	22/07/1960	22	July	1960	adult	4	f	large	1700	PM		water	taken in shallow water after struggle to ratchet her from the rocks	Mpulungu, Northern Rhodesia
Naja annulata stormsi	24/07/1960	24	July	1960	adult	4	f	large	1545	PM		water	taken among rocks in fairly shallow water	Mpulungu, Northern Rhodesia
Naja annulata stormsi	24/07/1960	24	July	1960	adult	4	f		730	AM		water	taken among rocks in shallow water	Mpulungu, Northern Rhodesia
Naja annulata stormsi	25/07/1960	25	July	1960	adult	4	f	large	1145	AM		water	taken among rocks in shallow water	Mpulungu, Northern Rhodesia
Naja annulata stormsi	25/07/1960	25	July	1960	adult	4	m		1315	PM		water	taken among rocks in shallow water	Mpulungu, Northern Rhodesia
Naja annulata stormsi	25/07/1960	25	July	1960	adult	4	f	large	1415	PM		water	taken among rocks in shallow water	Mpulungu, Northern Rhodesia
Naja annulata stormsi	26/07/1960	26	July	1960	adult	4	f	large	1615	PM		water	taken among rocks barely submerged	Mpulungu, Northern Rhodesia
Naja annulata stormsi	26/07/1960	26	July	1960	adult	4	f	large	1500	PM		water	taken emerging from rocks after a long wait, several wounds on ??	Mpulungu, Northern Rhodesia
Naja annulata stormsi	27/07/1960	27	July	1960	adult	4	f		1245	PM		water	taken among rocks in rather deep water	Mpulungu, Northern Rhodesia
Naja annulata stormsi	27/07/1960	27	July	1960	adult	4	f	large	1300	PM		water	taken among rocks in shallow water	Mpulungu, Northern Rhodesia
Naja annulata stormsi	27/07/1960	27	July	1960	adult	4	f	large	1350	PM		water	taken among rocks in shallow water	Mpulungu, Northern Rhodesia
Naja annulata stormsi	27/07/1960	27	July	1960	adult	4	f		1530	PM		water	taken among rocks in shallow water	Mpulungu, Northern Rhodesia
Naja annulata stormsi	27/07/1960	27	July	1960	adult	4	m		1630	PM		water	taken among rocks in shallow water	Mpulungu, Northern Rhodesia
Naja annulata stormsi	27/07/1960	27	July	1960	adult	4	f		1640	PM		water	taken among rocks in shallow water	Mpulungu, Northern Rhodesia
Naja annulata stormsi	27/07/1960	27	July	1960	adult	4	f		1700	PM		water	taken among rocks in shallow water	Mpulungu, Northern Rhodesia
Naja annulata stormsi	27/07/1960	27	July	1960	adult	4	f	very large	900	AM		water	taken when entering crevice among rocks after hard struggle	Mpulungu, Northern Rhodesia
Naja annulata stormsi	27/07/1960	27	July	1960	adult	4	f	very large	1545	PM		water	taken when entering crevice among rocks after very hard struggle	Mpulungu, Northern Rhodesia
Naja annulata stormsi	28/07/1960	28	July	1960	adult	4	m		1330	PM		water	taken among rocks in shallow water	Mpulungu, Northern Rhodesia
Naja annulata stormsi	28/07/1960	28	July	1960	adult	4	f		1500	PM		water	taken among rocks in shallow water	Mpulungu, Northern Rhodesia
Naja annulata stormsi	28/07/1960	28	July	1960	adult	4	m		1645	PM		water	taken among rocks in shallow water	Mpulungu, Northern Rhodesia
Naja annulata stormsi	28/07/1960	28	July	1960	adult	4	f	very large	1530	PM		water	taken entering crevice in rocks in fairly shallow water	Mpulungu, Northern Rhodesia
Naja annulata stormsi	30/07/1960	30	July	1960	adult	4	f	large	1230	PM		water	taken among rocks in shallow water	Mpulungu, Northern Rhodesia
Naja annulata stormsi	30/07/1960	30	July	1960	adult	4	m		1715	PM		water	taken among rocks in shallow water	Mpulungu, Northern Rhodesia
Naja annulata stormsi	30/07/1960	30	July	1960	adult	4	f	large	1315	PM		water	taken among rocks in shallow water after a hard struggle	Mpulungu, Northern Rhodesia
Naja annulata stormsi	30/07/1960	30	July	1960	adult	4	f	very large	1630	PM		water	taken among rocks in shallow water after a hard struggle	Mpulungu, Northern Rhodesia
Naja annulata stormsi	31/07/1960	31	July	1960	adult	4	m		830	AM		on ground	taken in grass on dry land at edge of lake	Mpulungu, Northern Rhodesia
Naja annulata stormsi	24/07/1960	24	July	1960	fair-sized	3	m		1330	PM		water	taken among rocks in shallow water	Mpulungu, Northern Rhodesia
Naja annulata stormsi	24/07/1960	24	July	1960	half-grown	2	f		1445	PM		water	taken in fairly shallow water coming in from open lake	Mpulungu, Northern Rhodesia
Naja annulata stormsi	24/07/1960	24	July	1960	half-grown	2	f		1530	PM		water	taken with short tongs at edge of hole in concrete of small pier	Mpulungu, Northern Rhodesia
Naja annulata stormsi	26/07/1960	26	July	1960	half-grown	2	f		800	AM		water	taken among rocks in very shallow water	Mpulungu, Northern Rhodesia
Naja annulata stormsi	30/07/1960	30	July	1960	half-grown	2	f		1320	PM		below ground	taken in a hole among rocks in shallow water	Mpulungu, Northern Rhodesia
Naja annulata stormsi	31/07/1960	31	July	1960	half-grown	2	f		830	AM		water	taken among rocks in shallow water	Mpulungu, Northern Rhodesia
Naja annulata stormsi	25/07/1960	25	July	1960	juvenile	1	f		745	AM		water	taken among rocks in shallow water	Mpulungu, Northern Rhodesia
Dendroaspis jamesoni	01/10/1959	1	October	1959	adult	4	m		1130	AM		above ground	high up in cypress tree	Kakamega Forest, Kakamega County, Kenya
Dendroaspis jamesoni	03/10/1959	3	October	1959	adult	4	f	very large	1145	AM		above ground	dense thicket	Kakamega Forest, Kakamega County, Kenya
Dendroaspis jamesoni	03/10/1959	3	October	1959	adult	4	m	very large	1230	PM		above ground	dense thicket	Kakamega Forest, Kakamega County, Kenya
Dendroaspis jamesoni	06/10/1959	6	October	1959	adult	4	f		1100	AM		above ground	dense thicket	Kakamega Forest, Kakamega County, Kenya
Dendroaspis jamesoni	07/10/1959	7	October	1959	adult	4	f	very large	1530	PM		above ground	dense thicket	Kakamega Forest, Kakamega County, Kenya
Dendroaspis jamesoni	09/10/1959	9	October	1959	adult	4	f	large	1130	AM		above ground	dense thicket	Kakamega Forest, Kakamega County, Kenya
Dendroaspis jamesoni	10/10/1959	10	October	1959	adult	4	m		1015	AM		above ground	in tree	Kakamega Forest, Kakamega County, Kenya
Dendroaspis jamesoni	10/10/1959	10	October	1959	adult	4	f		1115	AM		above ground	same tree as male below	Kakamega Forest, Kakamega County, Kenya
Dendroaspis jamesoni	10/10/1959	10	October	1959	adult	4	m		1130	AM		above ground	same tree as female above	Kakamega Forest, Kakamega County, Kenya
Dendroaspis jamesoni	10/09/1959	10	September	1959	adult	4	m		1400	PM		above ground	taken in sapling in thicket	Kakamega Forest, Kakamega County, Kenya
Dendroaspis jamesoni	15/09/1959	15	September	1959	adult	4	m	large	1030	AM		above ground	taken in a tree in thicket	Kakamega Forest, Kakamega County, Kenya
Dendroaspis jamesoni	19/09/1959	19	September	1959	juvenile	1	m		1145	AM		above ground	in a tree	Kakamega Forest, Kakamega County, Kenya
Dendroaspis jamesoni	21/09/1959	21	September	1959	adult	4	m	young adult	1045	AM		above ground	in a thicket	Kakamega Forest, Kakamega County, Kenya
Dendroaspis jamesoni	23/09/1959	23	September	1959	adult	4	f	very large	1500	AM		above ground	in a tree in very thick growth	Kakamega Forest, Kakamega County, Kenya
Dendroaspis jamesoni	24/09/1959	24	September	1959	adult	4	m	large	1130	AM		above ground	in very dense thicket	Kakamega Forest, Kakamega County, Kenya
Dendroaspis jamesoni	25/09/1959	25	September	1959	adult	4	m		1045	AM		above ground	dense thicket	Kakamega Forest, Kakamega County, Kenya
Dendroaspis jamesoni	25/09/1959	25	September	1959	adult	4	m	large	1130	AM		above ground	in thicket after descending in pursuit of another snake	Kakamega Forest, Kakamega County, Kenya
Dendroaspis jamesoni	25/09/1959	25	September	1959	adult	4	f	very large	1425	PM		above ground	in lowish tree	Kakamega Forest, Kakamega County, Kenya
Dendroaspis jamesoni	28/09/1959	28	September	1959	adult	4	f		1145	AM		above ground	in thicket after descending in pursuit of another snake	Kakamega Forest, Kakamega County, Kenya
Dendroaspis jamesoni	28/09/1959	28	September	1959	adult	4	f		1600	AM		above ground	in a tree	Kakamega Forest, Kakamega County, Kenya
Dendroaspis jamesoni	02/10/1961	2	October	1961	adult	4	m		1445	PM		above ground	high up in tree	Kakamega Forest, Kakamega County, Kenya
Dendroaspis jamesoni	06/10/1961	6	October	1961	adult	4	m		930	AM		above ground	low prickly bush at edge of secondary thicket, with adjacent snake	Kakamega Forest, Kakamega County, Kenya
Dendroaspis jamesoni	06/10/1961	6	October	1961	adult	4	f		930	AM		above ground	low prickly bush at edge of secondary thicket, with adjacent snake	Kakamega Forest, Kakamega County, Kenya
Dendroaspis jamesoni	07/10/1961	7	October	1961	adult	4	m		945	AM		on ground	on ground among branches of fallen tree	Kakamega Forest, Kakamega County, Kenya
Dendroaspis jamesoni	16/10/1961	16	October	1961	adult	4	m		945	AM		above ground	very dense thicket	Kakamega Forest, Kakamega County, Kenya
Dendroaspis jamesoni	17/10/1961	17	October	1961	adult	4	f	very large	1450	PM		above ground	high tree in riverine thicket with adjacent snake	Kakamega Forest, Kakamega County, Kenya
Dendroaspis jamesoni	17/10/1961	17	October	1961	fair-sized	3	f		1520	PM		above ground	high tree in riverine thicket with adjacent snake	Kakamega Forest, Kakamega County, Kenya
Dendroaspis jamesoni	20/10/1961	20	October	1961	adult	4	f	large	1130	AM		above ground	fairly high in riverine thicket	Kakamega Forest, Kakamega County, Kenya
Dendroaspis jamesoni	21/10/1961	21	October	1961	adult	4	m	large	1100	AM		above ground	tree in riverine thicket	Kakamega Forest, Kakamega County, Kenya
Dendroaspis jamesoni	24/10/1961	24	October	1961	adult	4	f		1320	PM		above ground	tree in riverine thicket	Kakamega Forest, Kakamega County, Kenya
Dendroaspis jamesoni	02/09/1961	2	September	1961	adult	4	m		945	AM		above ground	in tree in dense riverine thicket	Kakamega Forest, Kakamega County, Kenya
Dendroaspis jamesoni	02/09/1961	2	September	1961	adult	4	f		1000	AM		above ground	in tree in dense riverine thicket	Kakamega Forest, Kakamega County, Kenya
Dendroaspis jamesoni	02/09/1961	2	September	1961	adult	4	m		1150	AM		above ground	in tree in dense riverine thicket	Kakamega Forest, Kakamega County, Kenya
Dendroaspis jamesoni	04/09/1961	4	September	1961	juvenile	1	m		1300	AM		above ground	high dense bush	Kakamega Forest, Kakamega County, Kenya
Dendroaspis jamesoni	05/09/1961	5	September	1961	adult	4	f		1200	AM		above ground	high up in tree	Kakamega Forest, Kakamega County, Kenya
Dendroaspis jamesoni	05/09/1961	5	September	1961	half-grown		f		1400	PM		above ground	on a bush	Kakamega Forest, Kakamega County, Kenya
Dendroaspis jamesoni	06/09/1961	6	September	1961	adult	4	f		1400	PM		above ground	dense riverine thicket	Kakamega Forest, Kakamega County, Kenya
Dendroaspis jamesoni	09/09/1961	9	September	1961	adult	4	f		1210	PM		above ground	dense riverine thicket	Kakamega Forest, Kakamega County, Kenya
Dendroaspis jamesoni	13/09/1961	13	September	1961	adult	4	m		1715	PM		above ground	same high tree as female below	Kakamega Forest, Kakamega County, Kenya
Dendroaspis jamesoni	13/09/1961	13	September	1961	adult	4	f		1745	PM		above ground	same high tree as male above	Kakamega Forest, Kakamega County, Kenya
Dendroaspis jamesoni	14/09/1961	14	September	1961	adult	4	m		1430	PM		above ground	low down in riverine thicket	Kakamega Forest, Kakamega County, Kenya
Dendroaspis jamesoni	20/09/1961	20	September	1961	juvenile	1	f		950	AM		above ground	in cypress tree	Kakamega Forest, Kakamega County, Kenya
Dendroaspis jamesoni	21/09/1961	21	September	1961	adult	4	f		915	AM		above ground	in moderate sized tree in riverine thicket	Kakamega Forest, Kakamega County, Kenya
Dendroaspis jamesoni	22/09/1961	22	September	1961	adult	4	m		1330	PM		above ground	on ground after falling out of cypress tree	Kakamega Forest, Kakamega County, Kenya
Dendroaspis jamesoni	24/09/1961	24	September	1961	adult	4	m		1440	PM		above ground	in high tree	Kakamega Forest, Kakamega County, Kenya
Dendroaspis jamesoni	25/09/1961	25	September	1961	adult	4	f		1040	AM		above ground	low down in thicket	Kakamega Forest, Kakamega County, Kenya
Dendroaspis jamesoni	26/09/1961	26	September	1961	adult	4	f		1210	PM		above ground	cypress tree	Kakamega Forest, Kakamega County, Kenya
Dendroaspis jamesoni	26/09/1961	26	September	1961	adult	4	m		1230	PM		above ground	cypress tree	Kakamega Forest, Kakamega County, Kenya
Dendroaspis jamesoni	26/09/1951	26	September	1961	adult	4	f		1245	PM		above ground	dense thicket	Kakamega Forest, Kakamega County, Kenya
Dendroaspis jamesoni	27/09/1951	27	September	1961	adult	4	m	large	1630	PM		above ground	dense thicket	Kakamega Forest, Kakamega County, Kenya
Dendroaspis jamesoni	28/09/1951	28	September	1961	adult	4	m		930	AM		above ground	cypress tree	Kakamega Forest, Kakamega County, Kenya
Dendroaspis jamesoni	28/09/1951	28	September	1961	adult	4	f		1400	PM		above ground	cypress tree	Kakamega Forest, Kakamega County, Kenya
Dendroaspis jamesoni	30/09/1961	30	September	1961	adult	4	m		950	AM		above ground	low tree in riverine thicket	Kakamega Forest, Kakamega County, Kenya
Dendroaspis jamesoni	30/09/1961	30	September	1961	adult	4	f	large	1050	AM		above ground	coming down from high tree	Kakamega Forest, Kakamega County, Kenya
Dendroaspis jamesoni	03/10/1963	3	October	1963	juvenile	1	f		1330	PM		above ground	low tree in riverine thicket	Kakamega Forest, Kakamega County, Kenya
Dendroaspis jamesoni	03/10/1963	3	October	1963	fair-sized	3	m		1345	PM		above ground	low tree	Kakamega Forest, Kakamega County, Kenya
Dendroaspis jamesoni	04/10/1963	4	October	1963	adult	4	m		1730	PM		on ground	on ground inside store house	Kakamega Forest, Kakamega County, Kenya
Dendroaspis jamesoni	06/10/1963	6	October	1963	adult	4	m		1230	PM		above ground	lowish tree	Kakamega Forest, Kakamega County, Kenya
Dendroaspis jamesoni	08/10/1963	8	October	1963	adult	4	f		1115	AM		above ground	low down in large tree overhanging river	Kakamega Forest, Kakamega County, Kenya
Dendroaspis jamesoni	08/10/1963	8	October	1963	adult	4	m		1120	AM		above ground	low down in large tree overhanging river	Kakamega Forest, Kakamega County, Kenya
Dendroaspis jamesoni	14/10/1963	14	October	1963	adult	4	m		1420	PM		above ground	low tree by a stream	Kakamega Forest, Kakamega County, Kenya
Dendroaspis jamesoni	15/10/1963	15	October	1963	adult	4	m		1130	AM		on ground	on ground in undergrowth of small isolated bush	Kakamega Forest, Kakamega County, Kenya
Dendroaspis jamesoni	17/10/1963	17	October	1963	adult	4	f		1700	PM		above ground	high bush	Kakamega Forest, Kakamega County, Kenya
Dendroaspis jamesoni	19/10/1963	19	October	1963	adult	4	f		945	AM		above ground	in tree	Kakamega Forest, Kakamega County, Kenya
Dendroaspis jamesoni	28/09/1963	28	September	1963	fair-sized	3	f		830	AM		above ground	dense forest	Kakamega Forest, Kakamega County, Kenya
Dendroaspis jamesoni	28/09/1963	28	September	1963	adult	4	m	very large	1235	PM		above ground	very dense undergrowth of riverine forest	Kakamega Forest, Kakamega County, Kenya
Dendroaspis jamesoni	29/09/1963	29	September	1963	fair-sized	3	m		1330	PM		above ground	riverine thicket	Kakamega Forest, Kakamega County, Kenya
Dendroaspis jamesoni	29/09/1963	29	September	1963	adult	4	m		1335	PM		above ground	riverine thicket	Kakamega Forest, Kakamega County, Kenya
Dendroaspis polylepis polylepis	??/7/45		July	1945	adult	4	m		morning	AM		below ground	noosed as emerging from hole from which it was driven out	Pumuda??, Kilwa, Tanzania
Dendroaspis polylepis polylepis	??/11/45		November	1945	adult	4	f		evening	PM		below ground	noosed in a shallow hole in the evening, end of tail truncated	Liwale Boma, Liwale, Tanzania
Dendroaspis polylepis polylepis	12/02/1946	12	February	1946	adult	4	f		morning	AM		below ground	dug out of rat hole and noosed in the early morning	Corynden Museum, Nairobi, Kenya
Dendroaspis polylepis polylepis	??/8/48		August	1948	adult	4	f		afternoon	PM		on ground	taken on the move in grass in the afternoon	Lihangwa, Liwale, Tanzania
Dendroaspis polylepis polylepis	??/10/48		October	1948	adult	4	m		morning	AM		above ground	?? out of hollow tree and noosed in the morning	Tunduro District, Tanzania
Dendroaspis polylepis polylepis	??/2/49		February	1949	adult	4	f		evening	PM		on ground	taken on the move after sundown	Kainokwa, Kilwa, Tanzania
Dendroaspis polylepis polylepis	03/07/1949	3	July	1949	adult	4	m		1200	PM		above ground	dislodged from granary roof with long pole, taken on ground about midday	Lumebule, Masasi, Tanzania
Dendroaspis polylepis polylepis	??/6/49		June	1949	adult	4	f		afternoon	PM		above ground	?? out of tree with sticks and taken on ground in afternoon	about 12 miles ?? of Masasi boma, Tanzania
Dendroaspis polylepis polylepis	05/01/1953	5	January	1953	adult	4	f		morning	AM		on ground	taken in the move in short grass in the morning	Ngurumbhaga??, Liwale, Tanzania
Dendroaspis polylepis polylepis	31/07/1953	31	July	1953	half-grown	2	f		morning	AM		on ground	taken in grass by roadside in the morning	Ngumbira, Songia??
Dendroaspis polylepis polylepis	07/03/1954	7	March	1954	adult	4	f	very large	1200	PM		above ground	taken on low branch of tree at about midday	Muhuru, Mtwara, Tanzania
Dendroaspis polylepis polylepis	12/04/1956	12	April	1956	adult	4	f	large	1600	PM		above ground	taken in hut in roof where she had taken refuge	Katabi, Bangwe, Kigana, Nigeria
Dendroaspis polylepis polylepis	10/06/1956	10	June	1956	adult	4	f		1600	PM		below ground	taken after emerging from holein which she had stayed 2 and a half days	Michamo, Mpanda, Tanzania
Dendroaspis polylepis polylepis	23/04/1957	23	April	1957	adult	4	f		1800	PM		on ground	taken while she was crossing the ?? road	Makata, Liwale, Tanzania
Dendroaspis polylepis polylepis	10/02/1958	10	February	1958	juvenile	1	f		1030	AM		on ground	taken on ground	Mtene, Rond, Lindi, Tanzania
Dendroaspis polylepis polylepis	22/10/1959	22	October	1959	adult	4	m		830	AM		above ground	taken in a high tree	Sigor, West Suk, Kenya
Dendroaspis polylepis polylepis	22/10/1959	22	October	1959	adult	4	m		1530	PM		above ground	taken in a very dense thicket (close to snake above)	Sigor, West Suk, Kenya
Dendroaspis polylepis polylepis	22/10/1959	22	October	1959	adult	4	m		1515	PM		above ground	taken in a very dense thicket (close to snake below)	Sigor, West Suk, Kenya
Dendroaspis polylepis polylepis	05/11/1961	5	November	1961	adult	4	m	very large	1000	AM		above ground	taken in thorn tree	Voi, Kakamega County, Kenya
Dendroaspis polylepis polylepis	08/07/1962	8	July	1962	adult	4	m		1100	AM		above ground	taken very low down in a small tree. Had just eaten L.frek??	Galana, Kilifi, Kakamega County, Kenya
Dendroaspis polylepis polylepis	09/11/1963	9	November	1963	adult	4	m		1630	PM		above ground	taken in a thorn tree	Kimana, Kakamega County, Kenya
Dendroaspis polylepis polylepis	18/08/1964	18	August	1964	adult	4	m		1245	PM		above ground	taken in a ?? tree	Kisumu, Kenya
Dendroaspis polylepis polylepis	31/08/1964	31	August	1964	adult	4	f		930	AM		below ground	taken emerging from hole, out of which N.H.Hase was dug 29/8/64	Kimana, Kenya
Dendroaspis polylepis polylepis	07/01/1964	7	January	1964	adult	4	m		1200	PM		above ground	taken in a moderate-sized tree at about midday	Newala Boma, Newala, Tanzania
Dendroaspis polylepis polylepis	06/09/1964	6	September	1964	adult	4	f		930	AM		below ground	dug out of same hole as female 31/8/64 and female N.H.hase 29/8/64	Kimana, Kenya
Dendroaspis polylepis polylepis	06/09/1964	6	September	1964	adult	4	f	large	1050	AM		below ground	dug out of small hole, having been seen to enter it at about 10am	Kimana, Kenya
Dendroaspis polylepis polylepis	23/09/1964	23	September	1964	adult	4	f	large	1100	AM		below ground	taken emerging from hole which was being dug out	Kimana, Kenya
Dendroaspis polylepis polylepis	25/09/1964	25	September	1964	adult	4	m		1200	PM		above ground	taken in a thorn tree at about midday	Kimana, Kenya
Dendroaspis polylepis polylepis	05/09/1964	5	September	1964	fair-sized	3	m		1530	PM		above ground	taken in high thorn tree	Kimana, Kenya
Dendroaspis polylepis polylepis	08/09/1964	8	September	1964	fair-sized	3	f		1130	AM		above ground	taken in high thorn tree, tail truncated close to vent	Kimana, Kenya
Dendroaspis polylepis polylepis	01/08/1965	1	August	1965	adult	4	m		1540	PM		above ground	taken very low down in a hollow tree	Barwessa, Kerio Valley, Kenya
Dendroaspis polylepis polylepis	02/08/1965	2	August	1965	adult	4	m		1235	PM		above ground	taken in a beehive in a big tree	Barwessa, Kerio Valley, Kenya
Dendroaspis polylepis polylepis	02/08/1965	2	August	1965	adult	4	m		1045	AM		on ground	taken on ground in hollow branch lopped off tree	Barwessa, Kerio Valley, Kenya
Dendroaspis polylepis polylepis	03/08/1965	3	August	1965	adult	4	m		1355	PM		above ground	taken very low down in a hollow tree	Barwessa, Kerio Valley, Kenya
Dendroaspis polylepis polylepis	04/08/1965	4	August	1965	adult	4	m		1215	PM		below ground	dug out of small hole under a bush	Barwessa, Kerio Valley, Kenya
Dendroaspis polylepis polylepis	04/08/1965	4	August	1965	adult	4	m		1630	PM		above ground	taken very low down in a hollow tree	Barwessa, Kerio Valley, Kenya
Dendroaspis polylepis polylepis	05/08/1965	5	August	1965	adult	4	m		1655	PM		on ground	taken on ground in hollow branch lopped off tree	Barwessa, Kerio Valley, Kenya
Dendroaspis polylepis polylepis	06/08/1965	6	August	1965	adult	4	m		1550	PM		above ground	taken in a beehive in a large tree	Barwessa, Kerio Valley, Kenya
Dendroaspis polylepis polylepis	07/08/1965	7	August	1965	adult	4	m		1240	PM		on ground	taken on ground in hollow branch lopped off tree	Barwessa, Kerio Valley, Kenya
Dendroaspis polylepis polylepis	08/08/1965	8	August	1965	adult	4	f		925	AM		above ground	taken in a tree	Barwessa, Kerio Valley, Kenya
Dendroaspis polylepis polylepis	10/08/1965	10	August	1965	adult	4	m		1140	AM		above ground	taken in a tree	Barwessa, Kerio Valley, Kenya
Dendroaspis polylepis polylepis	10/08/1965	10	August	1965	adult	4	m		1200	PM		above ground	taken in a tree	Barwessa, Kerio Valley, Kenya
Dendroaspis polylepis polylepis	10/08/1965	10	August	1965	adult	4	m		1350	PM		above ground	taken in a very dense tree	Barwessa, Kerio Valley, Kenya
Dendroaspis polylepis polylepis	11/08/1965	11	August	1965	adult	4	m		1225	PM		below ground	dug out of a hole under a bush	Barwessa, Kerio Valley, Kenya
Dendroaspis polylepis polylepis	11/08/1965	11	August	1965	adult	4	m		1325	PM		above ground	taken in a beehive	Barwessa, Kerio Valley, Kenya
Dendroaspis polylepis polylepis	11/08/1965	11	August	1965	adult	4	m		1455	PM		above ground	taken in a tree	Barwessa, Kerio Valley, Kenya
Dendroaspis polylepis polylepis	12/08/1965	12	August	1965	adult	4	m		1450	PM		below ground	dug out of hole in very dense undergrowth	Barwessa, Kerio Valley, Kenya
Dendroaspis polylepis polylepis	13/08/1965	13	August	1965	adult	4	m		1215	PM		above ground	taken in a small tree	Barwessa, Kerio Valley, Kenya
Dendroaspis polylepis polylepis	14/08/1965	14	August	1965	adult	4	m	large	1615	PM		above ground	taken in a dense tree	Barwessa, Kerio Valley, Kenya
Dendroaspis polylepis polylepis	15/08/1965	15	August	1965	adult	4	f		1215	PM		on ground	taken on ground in hollow branch lopped off tree	Barwessa, Kerio Valley, Kenya
Dendroaspis polylepis polylepis	17/08/1965	17	August	1965	adult	4	f		1355	PM		on ground	taken on ground in hollow branch lopped off tree	Barwessa, Kerio Valley, Kenya
Dendroaspis polylepis polylepis	19/08/1965	19	August	1965	adult	4	m		1510	PM		above ground	taken in beehive in small tree	Barwessa, Kerio Valley, Kenya
Dendroaspis polylepis polylepis	19/08/1965	19	August	1965	adult	4	m		1240	PM		above ground	taken very low down in a hollow tree	Barwessa, Kerio Valley, Kenya
Dendroaspis polylepis polylepis	21/08/1965	21	August	1965	adult	4	m		1145	AM		above ground	taken in a dense thicket	Barwessa, Kerio Valley, Kenya
Dendroaspis polylepis polylepis	21/08/1965	21	August	1965	adult	4	m		1820	PM		above ground	taken in a low tree	Barwessa, Kerio Valley, Kenya
Dendroaspis polylepis polylepis	21/08/1965	21	August	1965	adult	4	f		955	AM		above ground	taken very low down in a small tree	Barwessa, Kerio Valley, Kenya
Dendroaspis polylepis polylepis	22/08/1965	22	August	1965	adult	4	f		1200	PM		on ground	taken on ground in hollow branch lopped off tree	Barwessa, Kerio Valley, Kenya
Dendroaspis polylepis polylepis	24/08/1965	24	August	1965	adult	4	m		1200	PM		on ground	taken on move on ground after leaving low bush	Barwessa, Kerio Valley, Kenya
Dendroaspis polylepis polylepis	26/08/1965	26	August	1965	adult	4	f		1115	AM		above ground	taken in a thicket	Barwessa, Kerio Valley, Kenya
Dendroaspis polylepis polylepis	26/08/1965	26	August	1965	adult	4	m		1100	AM		above ground	taken very low down in a thicket	Barwessa, Kerio Valley, Kenya
Dendroaspis polylepis polylepis	27/08/1965	27	August	1965	adult	4	m		1315	PM		above ground	taken in a large hollow tree	Barwessa, Kerio Valley, Kenya
Dendroaspis polylepis polylepis	29/08/1965	29	August	1965	adult	4	f		1400	PM		above ground	taken very low down in very dense thicket in ?? gully	Barwessa, Kerio Valley, Kenya
Dendroaspis polylepis polylepis	30/08/1965	30	August	1965	adult	4	f		1605	PM		above ground	taken very low down in a large hollow tree	Barwessa, Kerio Valley, Kenya
Dendroaspis polylepis polylepis	31/08/1965	31	August	1965	adult	4	m		1200	PM		above ground	taken in a beehive	Barwessa, Kerio Valley, Kenya
Dendroaspis polylepis polylepis	16/08/1965	16	August	1965	fair-sized	3	f		1455	PM		above ground	taken in very dense high tree	Barwessa, Kerio Valley, Kenya
Dendroaspis polylepis polylepis	18/08/1965	18	August	1965	fair-sized	3	f		1335	PM		above ground	taken in a hollow tree	Barwessa, Kerio Valley, Kenya
Dendroaspis polylepis polylepis	20/08/1965	20	August	1965	fair-sized	3	f		1045	AM		above ground	taken very low down in a hollow tree	Barwessa, Kerio Valley, Kenya
Dendroaspis polylepis polylepis	21/08/1965	21	August	1965	fair-sized	3	f		1405	PM		above ground	taken in a thicket	Barwessa, Kerio Valley, Kenya
Dendroaspis polylepis polylepis	25/07/1965	25	July	1965	adult	4	f		950	AM		on ground	taken under rocks	Lokoros Island, Lake Baringo, Kenya
Dendroaspis polylepis polylepis	31/07/1965	31	July	1965	adult	4	f	large	1500	PM		on ground	taken under overhanging bank of dry river bed	Barwessa, Kerio Valley, Kenya
Dendroaspis polylepis polylepis	31/07/1965	31	July	1965	adult	4	m		1615	PM		above ground	taken very low down in a thicket	Barwessa, Kerio Valley, Kenya
Dendroaspis polylepis polylepis	25/07/1965	25	July	1965	half-grown	2	m		955	AM		above ground	taken in a tree	Lokoros Island, Lake Baringo, Kenya
Dendroaspis polylepis polylepis	02/10/1965	2	October	1965	adult	4	m		830	AM		below ground	dug out of a disused antbear hole with snake above	Rugus, Lake Baringo, Kenya
Dendroaspis polylepis polylepis	02/10/1965	2	October	1965	adult	4	m		829	AM		below ground	dug out of a disused antbear hole with snake below	Rugus, Lake Baringo, Kenya
Dendroaspis polylepis polylepis	04/10/1965	4	October	1965	adult	4	m		1105	AM		above ground	taken very low down in a hollow tree	Rugus, Lake Baringo, Kenya
Dendroaspis polylepis polylepis	06/10/1965	6	October	1965	adult	4	f		920	AM		above ground	taken in a tree	Rugus, Lake Baringo, Kenya
Dendroaspis polylepis polylepis	07/10/1965	7	October	1965	adult	4	m		835	AM		above ground	taken in a tree	Rugus, Lake Baringo, Kenya
Dendroaspis polylepis polylepis	07/10/1965	7	October	1965	adult	4	f		905	AM		above ground	taken in a tree	Rugus, Lake Baringo, Kenya
Dendroaspis polylepis polylepis	08/10/1965	8	October	1965	adult	4	f		1055	AM		above ground	taken in a large hollow tree	Rugus, Lake Baringo, Kenya
Dendroaspis polylepis polylepis	08/10/1965	8	October	1965	adult	4	m		1005	AM		above ground	taken in a tree	Rugus, Lake Baringo, Kenya
Dendroaspis polylepis polylepis	09/10/1965	9	October	1965	adult	4	m		1200	PM		above ground	taken in a thicket	Rugus, Lake Baringo, Kenya
Dendroaspis polylepis polylepis	09/10/1965	9	October	1965	adult	4	m	large	1730	PM		above ground	taken in a tree	Rugus, Lake Baringo, Kenya
Dendroaspis polylepis polylepis	09/10/1965	9	October	1965	adult	4	f		900	AM		above ground	taken in a tree	Rugus, Lake Baringo, Kenya
Dendroaspis polylepis polylepis	09/10/1965	9	October	1965	adult	4	m		1140	AM		below ground	taken in an antbear hole	Rugus, Lake Baringo, Kenya
Dendroaspis polylepis polylepis	10/10/1965	10	October	1965	adult	4	f		1130	AM		above ground	taken in a thicket	Rugus, Lake Baringo, Kenya
Dendroaspis polylepis polylepis	11/10/1965	11	October	1965	adult	4	m		1715	PM		below ground	dug out of an antbear hole	Rugus, Lake Baringo, Kenya
Dendroaspis polylepis polylepis	11/10/1965	11	October	1965	adult	4	m	large	1030	AM		below ground	dug out of same antbear hole as female above	Rugus, Lake Baringo, Kenya
Dendroaspis polylepis polylepis	11/10/1965	11	October	1965	adult	4	f		1015	AM		below ground	taken entering antbear hole	Rugus, Lake Baringo, Kenya
Dendroaspis polylepis polylepis	12/10/1965	12	October	1965	adult	4	m	large	1800	PM		below ground	taken in a hole	Rugus, Lake Baringo, Kenya
Dendroaspis polylepis polylepis	12/10/1965	12	October	1965	adult	4	m	large	940	AM		above ground	taken in a very dense thicket	Rugus, Lake Baringo, Kenya
Dendroaspis polylepis polylepis	12/10/1965	12	October	1965	adult	4	m	large	920	AM		below ground	taken in an antbear hole	Rugus, Lake Baringo, Kenya
Dendroaspis polylepis polylepis	13/10/1965	13	October	1965	adult	4	m		1610	PM		below ground	taken in an antbear hole	Rugus, Lake Baringo, Kenya
Dendroaspis polylepis polylepis	13/10/1965	13	October	1965	adult	4	m		1005	AM		on ground	taken under rocks	Rugus, Lake Baringo, Kenya
Dendroaspis polylepis polylepis	13/10/1965	13	October	1965	adult	4	f		915	AM		on ground	taken under rocks	Rugus, Lake Baringo, Kenya
Dendroaspis polylepis polylepis	14/10/1965	14	October	1965	adult	4	m		1150	AM		below ground	taken in a large hole	Rugus, Lake Baringo, Kenya
Dendroaspis polylepis polylepis	14/10/1965	14	October	1965	adult	4	m		1110	AM		above ground	taken in a thicket	Rugus, Lake Baringo, Kenya
Dendroaspis polylepis polylepis	14/10/1965	14	October	1965	adult	4	m		1030	AM		above ground	taken very low down in a hollow tree	Rugus, Lake Baringo, Kenya
Dendroaspis polylepis polylepis	15/10/1965	15	October	1965	adult	4	m		1140	AM		on ground	taken in ground under a bush	Rugus, Lake Baringo, Kenya
Dendroaspis polylepis polylepis	24/10/1965	24	October	1965	adult	4	m		1305	PM		above ground	driven out of a beehive and taken in a high tree	Sibillo, Baringo, Kenya
Dendroaspis polylepis polylepis	24/10/1965	24	October	1965	adult	4	m		1505	PM		above ground	taken in a beehive	Sibillo, Baringo, Kenya
Dendroaspis polylepis polylepis	24/10/1965	24	October	1965	adult	4	f		1430	PM		above ground	taken in a tree	Sibillo, Baringo, Kenya
Dendroaspis polylepis polylepis	25/10/1965	25	October	1965	adult	4	f		1315	PM		above ground	taken in a beehive	Sibillo, Baringo, Kenya
Dendroaspis polylepis polylepis	25/10/1965	25	October	1965	adult	4	m		940	AM		above ground	taken in a tree	Sibillo, Baringo, Kenya
Dendroaspis polylepis polylepis	27/10/1965	27	October	1965	adult	4	m		1430	PM		above ground	taken very low down in a hollow tree	Sibillo, Baringo, Kenya
Dendroaspis polylepis polylepis	27/10/1965	27	October	1965	adult	4	m		1620	PM		above ground	taken very low down in a hollow tree	Sibillo, Baringo, Kenya
Dendroaspis polylepis polylepis	07/10/1965	7	October	1965	fair-sized	3	m		1200	PM		below ground	dug out of a small hole	Rugus, Lake Baringo, Kenya
Dendroaspis polylepis polylepis	07/10/1965	7	October	1965	fair-sized	3	m		1130	AM		above ground	taken very low down in a beehive	Rugus, Lake Baringo, Kenya
Dendroaspis polylepis polylepis	10/10/1965	10	October	1965	fair-sized	3	m		900	AM		on ground	taken on move on ground	Rugus, Lake Baringo, Kenya
Dendroaspis polylepis polylepis	11/10/1965	11	October	1965	fair-sized	3	m		1130	AM		above ground	taken under the bark of a dead tree	Rugus, Lake Baringo, Kenya
Dendroaspis polylepis polylepis	12/10/1965	12	October	1965	fair-sized	3	m		1000	AM		above ground	taken in a tree, ?? gorged	Rugus, Lake Baringo, Kenya
Dendroaspis polylepis polylepis	12/10/1965	12	October	1965	fair-sized	3	f		1005	AM		above ground	taken in a tree, ?? gorged	Rugus, Lake Baringo, Kenya
Dendroaspis polylepis polylepis	13/10/1965	13	October	1965	fair-sized	3	m		840	AM		above ground	taken in a thicket	Rugus, Lake Baringo, Kenya
Dendroaspis polylepis polylepis	13/10/1965	13	October	1965	fair-sized	3	f		950	AM		above ground	taken under the bark of a tree	Rugus, Lake Baringo, Kenya
Dendroaspis polylepis polylepis	16/10/1965	16	October	1965	fair-sized	3	m		1110	AM		above ground	taken very low down in a hollow tree	Rugus, Lake Baringo, Kenya
Dendroaspis polylepis polylepis	24/10/1965	24	October	1965	fair-sized	3	f		1110	AM		above ground	taken in a tree	Sibillo, Baringo, Kenya
Dendroaspis polylepis polylepis	26/10/1965	26	October	1965	fair-sized	3	m		1005	AM		above ground	taken very low down in a thicket	Sibillo, Baringo, Kenya
Dendroaspis polylepis polylepis	27/10/1965	27	October	1965	fair-sized	3	f		1210	PM		above ground	taken in a thicket	Sibillo, Baringo, Kenya
Dendroaspis polylepis polylepis	04/10/1965	4	October	1965	half-grown	2	m		1025	AM		above ground	taken in a tree	Rugus, Lake Baringo, Kenya
Dendroaspis polylepis polylepis	09/10/1965	9	October	1965	half-grown	2	f		1000	AM		on ground	taken on ground in a hollow branch lopped off tree	Rugus, Lake Baringo, Kenya
Dendroaspis polylepis polylepis	12/10/1965	12	October	1965	half-grown	2	f		1810	PM		above ground	taken in a tree	Rugus, Lake Baringo, Kenya
Dendroaspis polylepis polylepis	12/10/1965	12	October	1965	half-grown	2	m		1200	PM		above ground	taken very low down in a thicket	Rugus, Lake Baringo, Kenya
Dendroaspis polylepis polylepis	14/10/1965	14	October	1965	half-grown	2	f		1605	PM		on ground	taken on ground in hollow branch lopped from tree	Rugus, Lake Baringo, Kenya
Dendroaspis polylepis polylepis	11/10/1965	11	October	1965	juvenile	1	f		1150	AM		above ground	taken under the bark of same dead tree as male above	Rugus, Lake Baringo, Kenya
Dendroaspis polylepis polylepis	14/10/1965	14	October	1965	juvenile	1	f		1040	AM		above ground	taken in a thicket	Rugus, Lake Baringo, Kenya
Dendroaspis polylepis polylepis	15/10/1965	15	October	1965	juvenile	1	m		1015	AM		above ground	taken very low down in hollow tree	Rugus, Lake Baringo, Kenya
Dendroaspis polylepis polylepis	25/10/1965	25	October	1965	juvenile	1	f		1345	PM		on ground	taken on the move on the ground	Sibillo, Baringo, Kenya
Dendroaspis polylepis polylepis	01/09/1965	1	September	1965	adult	4	f		1110	AM		on ground	taken on the ground in dense undergrowth	Barwessa, Kerio Valley, Kenya
Dendroaspis polylepis polylepis	01/09/1965	1	September	1965	adult	4	f		1215	PM		above ground	taken very low down in a bush	Barwessa, Kerio Valley, Kenya
Dendroaspis polylepis polylepis	03/09/1965	3	September	1965	adult	4	m		1330	PM		below ground	dug out of hole on edge of river bank	Barwessa, Kerio Valley, Kenya
Dendroaspis polylepis polylepis	03/09/1965	3	September	1965	adult	4	m		1200	PM		above ground	taken very low down in a hollow tree	Barwessa, Kerio Valley, Kenya
Dendroaspis polylepis polylepis	08/09/1965	8	September	1965	adult	4	f		1530	PM		above ground	taken in a very dense tree	Barwessa, Kerio Valley, Kenya
Dendroaspis polylepis polylepis	09/09/1965	9	September	1965	adult	4	m		1450	PM		below ground	taken in a small hole on the edge of a gully	Barwessa, Kerio Valley, Kenya
Dendroaspis polylepis polylepis	09/09/1965	9	September	1965	adult	4	f		1040	AM		above ground	taken in same tree as male 3/9/65	Barwessa, Kerio Valley, Kenya
Dendroaspis polylepis polylepis	09/09/1965	9	September	1965	adult	4	f		1320	PM		above ground	taken very low down in a bush	Barwessa, Kerio Valley, Kenya
Dendroaspis polylepis polylepis	10/09/1965	10	September	1965	adult	4	f		1710	PM		above ground	taken very low down in a hollow tree	Barwessa, Kerio Valley, Kenya
Dendroaspis polylepis polylepis	11/09/1965	11	September	1965	adult	4	m		1740	PM		below ground	dug out of hole among roots of large tree	Barwessa, Kerio Valley, Kenya
Dendroaspis polylepis polylepis	12/09/1965	12	September	1965	adult	4	f		1135	AM		above ground	taken out of a beehive	Barwessa, Kerio Valley, Kenya
Dendroaspis polylepis polylepis	12/09/1965	12	September	1965	adult	4	m		1230	PM		above ground	taken very low down in a hollow tree	Barwessa, Kerio Valley, Kenya
Dendroaspis polylepis polylepis	13/09/1965	13	September	1965	adult	4	m		1005	AM		above ground	taken in a thorn tree	Barwessa, Kerio Valley, Kenya
Dendroaspis polylepis polylepis	14/09/1965	14	September	1965	adult	4	f		1350	PM		on ground	taken on the ground in hollow branch lopped from tree	Barwessa, Kerio Valley, Kenya
Dendroaspis polylepis polylepis	21/09/1965	21	September	1965	adult	4	m		1315	PM		below ground	dug out of hole	Barwessa, Kerio Valley, Kenya
Dendroaspis polylepis polylepis	21/09/1965	21	September	1965	adult	4	m		1135	AM		above ground	taken in a large hollow tree	Barwessa, Kerio Valley, Kenya
Dendroaspis polylepis polylepis	21/09/1965	21	September	1965	adult	4	m		1230	PM		above ground	taken very low down in a thicket	Barwessa, Kerio Valley, Kenya
Dendroaspis polylepis polylepis	24/09/1965	24	September	1965	adult	4	f		1250	PM		above ground	taken low down in a thicket	Barwessa, Kerio Valley, Kenya
Dendroaspis polylepis polylepis	25/09/1965	25	September	1965	adult	4	m		1410	PM		above ground	taken low down in a thicket	Barwessa, Kerio Valley, Kenya
Dendroaspis polylepis polylepis	27/09/1965	27	September	1965	adult	4	f		1010	AM		above ground	taken in a tree	Barwessa, Kerio Valley, Kenya
Dendroaspis polylepis polylepis	27/09/1965	27	September	1965	adult	4	m		1450	PM		on ground	taken on ground in hollow log lopped from tree	Barwessa, Kerio Valley, Kenya
Dendroaspis polylepis polylepis	29/09/1965	29	September	1965	adult	4	m		1445	PM		above ground	taken very low down in a hollow tree	Barwessa, Kerio Valley, Kenya
Dendroaspis polylepis polylepis	18/09/1965	18	September	1965	fair-sized	3	m		1815	PM		above ground	taken in a tree	Barwessa, Kerio Valley, Kenya
Dendroaspis polylepis polylepis	25/09/1965	25	September	1965	fair-sized	3	f		1240	PM		on ground	taken on ground in log lopped from tree	Barwessa, Kerio Valley, Kenya
Dendroaspis polylepis polylepis	06/09/1965	6	September	1965	half-grown	2	f		1010	AM		above ground	taken in a tree	Barwessa, Kerio Valley, Kenya
Dendroaspis polylepis polylepis	08/09/1965	8	September	1965	half-grown	2	m		950	AM		above ground	taken in a high tree	Barwessa, Kerio Valley, Kenya
Dendroaspis polylepis polylepis	14/09/1965	14	September	1965	half-grown	2	f		1305	PM		below ground	taken in a small hole on a river bank	Barwessa, Kerio Valley, Kenya
Dendroaspis polylepis polylepis	20/09/1965	20	September	1965	juvenile	1	f		1125	AM		on ground	taken in a hollow tree	Barwessa, Kerio Valley, Kenya
Dendroaspis polylepis polylepis	15/11/1967	15	November	1967	fair-sized	3	f		1630	PM		above ground	taken very low down in the roof of a hut	Newala Boma, Newala, Tanzania
Dendroaspis polylepis polylepis	04/10/1967	4	October	1967	adult	4	m		1055	AM		above ground	taken in a bush	Rugus, Lake Baringo, Kenya
Dendroaspis polylepis polylepis	06/10/1967	6	October	1967	adult	4	m		1130	AM		above ground	taken in a thicket	Rugus, Lake Baringo, Kenya
Dendroaspis polylepis polylepis	07/10/1967	7	October	1967	adult	4	f		1110	AM		above ground	taken in a thicket	Rugus, Lake Baringo, Kenya
Dendroaspis polylepis polylepis	07/10/1967	7	October	1967	adult	4	m		1130	AM		above ground	taken in a thicket	Rugus, Lake Baringo, Kenya
Dendroaspis polylepis polylepis	07/10/1967	7	October	1967	adult	4	m		1255	PM		above ground	taken in a tree	Rugus, Lake Baringo, Kenya
Dendroaspis polylepis polylepis	07/10/1967	7	October	1967	adult	4	f		1405	PM		above ground	taken in a tree	Rugus, Lake Baringo, Kenya
Dendroaspis polylepis polylepis	13/10/1967	13	October	1967	adult	4	f		1050	AM		above ground	taken in a tree	Rugus, Lake Baringo, Kenya
Dendroaspis polylepis polylepis	13/10/1967	13	October	1967	adult	4	f		1130	AM		above ground	taken in a tree	Rugus, Lake Baringo, Kenya
Dendroaspis polylepis polylepis	14/10/1967	14	October	1967	adult	4	m		915	AM		above ground	taken in a thicket	Rugus, Lake Baringo, Kenya
Dendroaspis polylepis polylepis	20/10/1967	20	October	1967	adult	4	f		1225	PM		above ground	taken in a thicket	Rugus, Lake Baringo, Kenya
Dendroaspis polylepis polylepis	22/10/1967	22	October	1967	adult	4	m		1115	AM		below ground	dug out of a hole among roots of tree	Rugus, Lake Baringo, Kenya
Dendroaspis polylepis polylepis	04/10/1967	4	October	1967	fair-sized	3	m		1040	AM		on ground	taken on the ground in an isolated bush	Rugus, Lake Baringo, Kenya
Dendroaspis polylepis polylepis	05/10/1967	5	October	1967	fair-sized	3	m		1130	AM		above ground	taken very low down in a thicket	Rugus, Lake Baringo, Kenya
Dendroaspis polylepis polylepis	06/10/1967	6	October	1967	fair-sized	3	f		1230	PM		above ground	taken in a tree	Rugus, Lake Baringo, Kenya
Dendroaspis polylepis polylepis	07/10/1967	7	October	1967	fair-sized	3	f		1050	AM		above ground	taken in a thicket	Rugus, Lake Baringo, Kenya
Dendroaspis polylepis polylepis	13/10/1967	13	October	1967	fair-sized	3	f		1000	AM		above ground	taken in a tree	Rugus, Lake Baringo, Kenya
Dendroaspis polylepis polylepis	05/10/1967	5	October	1967	half-grown	2	m		1245	PM		above ground	taken in a thcket	Rugus, Lake Baringo, Kenya
Dendroaspis polylepis polylepis	06/10/1967	6	October	1967	half-grown	2	f		840	AM		above ground	taken in a tree	Rugus, Lake Baringo, Kenya
Dendroaspis polylepis polylepis	14/10/1967	14	October	1967	half-grown	2	f		1315	PM		above ground	taken in a tree	Rugus, Lake Baringo, Kenya
Dendroaspis polylepis polylepis	13/10/1967	13	October	1967	juvenile	1	m		1410	PM		on ground	taken on the ground out of a hollow log cut off tree	Rugus, Lake Baringo, Kenya
Dendroaspis polylepis polylepis	04/09/1967	4	September	1967	adult	4	m		1040	AM		above ground	fell out of a tree and taken on ground	Rugus, Lake Baringo, Kenya
Dendroaspis polylepis polylepis	04/09/1967	4	September	1967	adult	4	f		1015	AM		above ground	taken in a tree	Rugus, Lake Baringo, Kenya
Dendroaspis polylepis polylepis	04/09/1967	4	September	1967	adult	4	m		1115	AM		above ground	taken in a tree	Rugus, Lake Baringo, Kenya
Dendroaspis polylepis polylepis	05/09/1967	5	September	1967	adult	4	f		1125	AM		above ground	taken in a tree	Rugus, Lake Baringo, Kenya
Dendroaspis polylepis polylepis	05/09/1967	5	September	1967	adult	4	m		1300	PM		above ground	taken in a tree	Rugus, Lake Baringo, Kenya
Dendroaspis polylepis polylepis	07/09/1967	7	September	1967	adult	4	f		935	AM		above ground	taken in a thicket	Rugus, Lake Baringo, Kenya
Dendroaspis polylepis polylepis	07/09/1967	7	September	1967	adult	4	m		1430	PM		above ground	taken in a tree	Rugus, Lake Baringo, Kenya
Dendroaspis polylepis polylepis	11/09/1967	11	September	1967	adult	4	m		1135	AM		above ground	smoked out of a large tree and taken on the ground	Rugus, Lake Baringo, Kenya
Dendroaspis polylepis polylepis	27/09/1967	27	September	1967	adult	4	m		745	AM		above ground	taken in a tree	Rugus, Lake Baringo, Kenya
Dendroaspis polylepis polylepis	28/09/1967	28	September	1967	adult	4	m		1140	AM		above ground	taken very low down in a thicket	Rugus, Lake Baringo, Kenya
Dendroaspis polylepis polylepis	29/09/1967	29	September	1967	adult	4	m		845	AM		above ground	taken in a thicket	Rugus, Lake Baringo, Kenya
Dendroaspis polylepis polylepis	08/09/1967	8	September	1967	fair-sized	3	f		1030	AM		above ground	taken in a tree	Rugus, Lake Baringo, Kenya
Dendroaspis polylepis polylepis	18/09/1967	18	September	1967	fair-sized	3	m		1340	PM		above ground	taken in the same hollow tree as male smoked out on 11/9/67	Rugus, Lake Baringo, Kenya
Dendroaspis polylepis polylepis	19/09/1967	19	September	1967	fair-sized	3	m		1335	PM		above ground	taken in a thicket	Rugus, Lake Baringo, Kenya
Dendroaspis polylepis polylepis	19/09/1967	19	September	1967	fair-sized	3	m		1250	PM		above ground	taken in a tree	Rugus, Lake Baringo, Kenya
Dendroaspis polylepis polylepis	19/09/1967	19	September	1967	fair-sized	3	m		940	AM		above ground	taken in a tree	Rugus, Lake Baringo, Kenya
Dendroaspis polylepis polylepis	21/09/1967	21	September	1967	fair-sized	3	f		1200	PM		above ground	taken in a thicket	Rugus, Lake Baringo, Kenya
Dendroaspis polylepis polylepis	21/09/1967	21	September	1967	fair-sized	3	f		1355	PM		above ground	taken in a tree	Rugus, Lake Baringo, Kenya
Dendroaspis polylepis polylepis	22/09/1967	22	September	1967	fair-sized	3	m		1000	AM		above ground	taken in a tree	Rugus, Lake Baringo, Kenya
Dendroaspis polylepis polylepis	26/09/1967	26	September	1967	fair-sized	3	m		1205	PM		above ground	taken in a tree	Rugus, Lake Baringo, Kenya
Dendroaspis polylepis polylepis	27/09/1967	27	September	1967	fair-sized	3	f		1135	AM		above ground	pelted out of a tree with sticks and taken in a thicket	Rugus, Lake Baringo, Kenya
Dendroaspis polylepis polylepis	27/09/1967	27	September	1967	fair-sized	3	m		1150	AM		above ground	taken in a thicket	Rugus, Lake Baringo, Kenya
Dendroaspis polylepis polylepis	16/09/1967	16	September	1967	half-grown	2	m		1240	PM		above ground	taken very low down in a thicket	Rugus, Lake Baringo, Kenya
Dendroaspis polylepis polylepis	26/09/1967	26	September	1967	juvenile	1	m		1230	PM		above ground	taken in a tree	Rugus, Lake Baringo, Kenya
Dendroaspis polylepis polylepis	26/09/1967	26	September	1967	juvenile	1	m		1545	PM		above ground	taken in a tree	Rugus, Lake Baringo, Kenya
Dendroaspis polylepis polylepis	29/09/1967	29	September	1967	juvenile	1	m		925	AM		above ground	taken in a thicket	Rugus, Lake Baringo, Kenya
Dendroaspis polylepis polylepis	02/08/1968	2	August	1968	adult	4	m		1245	PM		above ground	taken very low down in a dense tree	Mpoput, Kerio Valley, Kenya
Dendroaspis polylepis polylepis	03/08/1968	3	August	1968	adult	4	f		1230	PM		above ground	taken in a tree	Mpoput, Kerio Valley, Kenya
Dendroaspis polylepis polylepis	01/08/1968	1	August	1968	fair-sized	3	f		1650	PM		above ground	taken very low down in a hollow tree	Mpoput, Kerio Valley, Kenya
Dendroaspis polylepis polylepis	02/08/1968	2	August	1968	fair-sized	3	m		1000	AM		below ground	dug out of a small hole	Mpoput, Kerio Valley, Kenya
Dendroaspis polylepis polylepis	05/08/1968	5	August	1968	fair-sized	3	m		1020	AM		below ground	dug out of a hole in a thick hedge	Mpoput, Kerio Valley, Kenya
Dendroaspis polylepis polylepis	13/07/1968	13	July	1968	adult	4	m		1640	PM		above ground	taken in a tree	Chesagon, Kerio Valley, Kenya
Dendroaspis polylepis polylepis	14/07/1968	14	July	1968	adult	4	f		1430	PM		above ground	taken in a high tree	Chesagon, Kerio Valley, Kenya
Dendroaspis polylepis polylepis	14/07/1968	14	July	1968	adult	4	m		1555	PM		above ground	taken very low down in a thicket	Chesagon, Kerio Valley, Kenya
Dendroaspis polylepis polylepis	15/07/1968	15	July	1968	adult	4	m		1020	AM		above ground	taken in a low tree	Chesagon, Kerio Valley, Kenya
Dendroaspis polylepis polylepis	15/07/1968	15	July	1968	adult	4	f		1605	PM		above ground	taken low down in a tree	Chesagon, Kerio Valley, Kenya
Dendroaspis polylepis polylepis	16/07/1968	16	July	1968	adult	4	m		1900	PM		above ground	taken in a beehive	Chesagon, Kerio Valley, Kenya
Dendroaspis polylepis polylepis	16/07/1968	16	July	1968	adult	4	f		1245	PM		above ground	taken in a dense tree	Chesagon, Kerio Valley, Kenya
Dendroaspis polylepis polylepis	18/07/1968	18	July	1968	adult	4	m		1130	AM		below ground	dug out of a hole	Chesagon, Kerio Valley, Kenya
Dendroaspis polylepis polylepis	18/07/1968	18	July	1968	adult	4	f		1215	PM		on ground	taken under a log	Chesagon, Kerio Valley, Kenya
Dendroaspis polylepis polylepis	19/07/1968	19	July	1968	adult	4	f		1540	PM		above ground	taken in a beehive	Chesagon, Kerio Valley, Kenya
Dendroaspis polylepis polylepis	19/07/1968	19	July	1968	adult	4	m		1650	PM		on ground	taken in a hollow log	Chesagon, Kerio Valley, Kenya
Dendroaspis polylepis polylepis	25/07/1968	25	July	1968	adult	4	f		1400	PM		above ground	taken in a tree	Mpoput, Kerio Valley, Kenya
Dendroaspis polylepis polylepis	25/07/1968	25	July	1968	adult	4	m		930	AM		above ground	taken in a tree	Mpoput, Kerio Valley, Kenya
Dendroaspis polylepis polylepis	31/07/1968	31	July	1968	adult	4	m		1315	PM		on ground	taken on the move on the ground	Mpoput, Kerio Valley, Kenya
Dendroaspis polylepis polylepis	14/07/1968	14	July	1968	fair-sized	3	m		1140	AM		on ground	taken on the ground	Chesagon, Kerio Valley, Kenya
Dendroaspis polylepis polylepis	15/07/1968	15	July	1968	fair-sized	3	f		1655	PM		below ground	dug out of a small hole	Chesagon, Kerio Valley, Kenya
Dendroaspis polylepis polylepis	27/07/1968	27	July	1968	fair-sized	3	m		1455	PM		above ground	taken in a solitary tree	Mpoput, Kerio Valley, Kenya
Dendroaspis polylepis polylepis	28/07/1968	28	July	1968	fair-sized	3	f		930	AM		above ground	taken in a tree	Mpoput, Kerio Valley, Kenya
Dendroaspis polylepis polylepis	28/07/1968	28	July	1968	fair-sized	3	m		1820	PM		above ground	taken very low down in a thorny tree	Mpoput, Kerio Valley, Kenya
Dendroaspis polylepis polylepis	29/07/1968	29	July	1968	fair-sized	3	m		1220	PM		above ground	taken in a thorny tree	Mpoput, Kerio Valley, Kenya
Dendroaspis polylepis polylepis	19/07/1968	19	July	1968	half-grown	2	m		1300	PM		above ground	taken very low down in a dense thorn tree	Chesagon, Kerio Valley, Kenya
Dendroaspis polylepis polylepis	31/07/1968	31	July	1968	half-grown	2	f		1130	AM		above ground	taken in a tree	Mpoput, Kerio Valley, Kenya
Naja subfulva	17/08/1954	17	August	1954	juvenile	1	f		afternoon	PM		above ground	taken on roof of banda in afternoon	Epulu, Ituri Forest, Belgian Congo
Naja subfulva	06/09/1954	6	September	1954	adult	4	f		evening	PM		on ground	taken in a hut behind a heap of bags of grain in the evening	Mayala, Ituri Forest, Belgian Congo
Naja subfulva	03/09/1954	3	September	1954	juvenile	1	f		evening	PM		on ground	taken in hut in evening	Mayala, Ituri Forest, Belgian Congo
Naja subfulva	10/09/1954	10	September	1954	juvenile	1	m		evening	PM		on ground	taken under a log outside a hut in the evening	Mayala, Ituri Forest, Belgian Congo
Naja subfulva	10/09/1955	10	September	1955	adult	4	f	very large	1100	AM		above ground	taken in loose branches of tree	Makote, Newala, Tanzania
Naja subfulva	11/06/1958	11	June	1958	adult	4	m		1300	PM		on ground	taken in dense thicket by small stream	Liwale Boma, Liwale, Tanzania
Naja subfulva	16/11/1958	16	November	1958	juvenile	1	f		1100	AM		water	swam across stream, landed and was taken at foot of tree	Liwale Boma, Liwale, Tanzania
Naja subfulva	06/12/1959	6	December	1959	adult	4	f		1730	PM		on ground	taken in thicket by river swallowing R. c. macrurus	Liwale Boma, Liwale, Tanzania
Naja subfulva	13/10/1959	13	October	1959	adult	4	m		1230	PM		below ground	dug out of hole in thick undergrowth	Kakamega Forest, Kakamega County, Kenya
Naja subfulva	01/08/1960	1	August	1960	adult	4	m		950	AM		on ground	taken on dry land in grass in act of taking refuge in water	Mpulungu, Northern Rhodesia
Naja subfulva	18/08/1960	18	August	1960	adult	4	m		1415	PM		above ground	taken in a low dense bush by tree	Mwaya, Tukuyu, Tanzania
Naja subfulva	10/08/1960	10	August	1960	fair-sized	3	f		1800	PM		below ground	dug out of small hole under bush	Mwaya, Tukuyu, Tanzania
Naja subfulva	21/08/1960	21	August	1960	juvenile	1	m		1600	PM		above ground	taken in a low tree	Mwaya, Tukuyu, Tanzania
Naja subfulva	26/08/1960	26	August	1960	juvenile	1	f		1500	PM		below ground	dug out of a hole in a banana grove	Mwaya, Tukuyu, Tanzania
Naja subfulva	02/09/1960	2	September	1960	half-grown	2	f		1600	PM		on ground	taken in a house	Mwaya, Tukuyu, Tanzania
Naja subfulva	11/03/1961	1	March	1961	adult	4	m		1345	PM		on ground	taken in a native house under a metal drum	Minuru, Newala, Tanzania
Naja subfulva	09/10/1961	9	October	1961	adult	4	m	young	1150	AM		above ground	taken in a bush as he was making off from roof of a lavatory	Kakamega Forest, Kakamega County, Kenya
Naja subfulva	02/10/1961	2	October	1961	fair-sized	3	m		1455	PM		above ground	taken fairly low down in a tree	Kakamega Forest, Kakamega County, Kenya
Naja subfulva	09/09/1961	9	September	1961	adult	4	m		1130	AM		below ground	dug out of a termite's nest after 2 days of digging	Kakamega Forest, Kakamega County, Kenya
Naja subfulva	16/05/1963	16	May	1963	fair-sized	3	f		900	AM		below ground	dug out of a small hole where she had taken refuge	Newala Boma, Newala, Tanzania
Naja subfulva	22/10/1963	22	October	1963	adult	4	m		1530	PM		below ground	dug out of a used termite's nest	Kakamega Forest, Kakamega County, Kenya
Naja subfulva	24/10/1963	24	October	1963	adult	4	m	large	930	AM		below ground	dug out of another part of same termite's nest as male above	Kakamega Forest, Kakamega County, Kenya
Naja subfulva	02/08/1964	2	August	1964	adult	4	m		1740	PM		above ground	taken in a low tree	Kisumu, Kenya
Naja subfulva	02/08/1964	2	August	1964	adult	4	m		1545	PM		above ground	taken in very dense tree	Kisumu, Kenya
Naja subfulva	10/08/1964	10	August	1964	adult	4	f		1430	PM		below ground	dug out of a hole in a bank dividing two rice fields	Kisumu, Kenya
Naja subfulva	11/08/1964	11	August	1964	adult	4	f		1730	PM		below ground	dug out of a small hole in a dense bush	Kisumu, Kenya
Naja subfulva	13/08/1964	13	August	1964	adult	4	m		1530	PM		on ground	taken in low thicket bordering airstrip	Kisumu, Kenya
Naja subfulva	02/08/1964	2	August	1964	fair-sized	3	m		1200	PM		below ground	dug out of a hole in a bank dividing two rice fields	Kisumu, Kenya
Naja subfulva	19/08/1964	19	August	1964	half-grown	2	f		1520	PM		on ground	taken under dense grass between two rice fields	Kisumu, Kenya
Naja subfulva	16/07/1964	16	July	1964	adult	4	m	large	1530	PM		below ground	dug out of hole after descending from tree	Kisumu, Kenya
Naja subfulva	03/06/1964	3	June	1964	adult	4	m	very large	1230	PM		above ground	taken high up in a hollow tree	Nanguruwe, Newala, Tanzania
Naja subfulva	29/06/1965	29	June	1965	adult	4	m		1540	PM		above ground	taken coming out of a hollow tree	Makote, Newala, Tanzania
Naja subfulva	22/02/1966	22	February	1966	adult	4	m	very large	1050	AM		above ground	taken in a cashew tree	Nanguruwe, Newala, Tanzania
Naja subfulva	23/07/1966	23	July	1966	adult	4	m	large	930	AM		above ground	taken in a mango tree	Nanguruwe, Newala, Tanzania
Naja subfulva	07/04/1967	7	April	1967	adult	4	f		955	AM		above ground	taken in a very low dense thicket	Lidumbe, Newala, Tanzania
Naja subfulva	14/07/1967	14	July	1967	juvenile	1	f		1005	AM		on ground	taken in a hollow dead fallen tree	Nanguruwe, Newala, Tanzania
